# Supplementary material for: A set of isogenic auxotrophic strains for constructing multiple gene deletion mutants and parasexual crossings in Aspergillus niger
Source: Arch Microbiol. 2016 Jun 1;198(9):861–8. doi: 10.1007/s00203-016-1240-6 (PMC5040738; doi:10.1007/s00203-016-1240-6)
Supplement: Supplementary file 2 — Supplementary material 2 (XLSX 28 kb) [file 203_2016_1240_MOESM2_ESM.xlsx]

## Sheet: Sheet1
Supplemental Table 2. Comparision of SNP positions between ATCC1028 and JN3.2/JN6.2.
article title					A set of isogenic auxotrophic strains for constructing multiple gene deletion mutants and parasexual crossings in Aspergillus niger
journal name					Archives of Microbiology
author names					Jing Niu, Mark Arentshorst, Felix Seelinger, Arthur F.J. Ram*, Jean Paul Ouedraogo
affiliation					Molecular Microbiology and Biotechnology, Institute of Biology Leiden, Leiden University, Sylviusweg 72, 2333 BE Leiden, the Netherlands
e-mail address of the corresponding author					a.f.j.ram@biology.leidenuniv.nl
	chr	pos	ATCC	JN3.2/JN6.2
1	chr_1_1	181061	C	A	DOWNSTREAM(MODIFIER||1113|||Exon_chr_1_1_179451_179948|||Transcript_Exon_chr_1_1_179451_179948||1),DOWNSTREAM(MODIFIER||1608|||Exon_chr_1_1_179451_179453|||Transcript_Exon_chr_1_1_179451_179453||1),NON_SYNONYMOUS_CODING(MODERATE|MISSENSE|Cta/Ata|L353I||Exon_chr_1_1_180005_181969|||Transcript_Exon_chr_1_1_180005_181969|1|1|WARNING_TRANSCRIPT_NO_START_CODON),UPSTREAM(MODIFIER||4102|||Exon_chr_1_1_1…
2	chr_1_1	261824	C	A	NON_SYNONYMOUS_CODING:MISSENSE,V84F,Exon_chr_1_1_261819_262073 UPSTREAM:,,Exon_chr_1_1_260649_260651 UPSTREAM:,,Exon_chr_1_1_263038_263040 UPSTREAM:,,Exon_chr_1_1_263038_263346 UPSTREAM:,,Exon_chr_1_1_261232_261677 UPSTREAM:,,Exon_chr_1_1_263388_264110 UPSTREAM:,,Exon_chr_1_1_258538_259984 UPSTREAM:,,Exon_chr_1_1_259982_259984 UPSTREAM:,,Exon_chr_1_1_264154_264554 UPSTREAM:,,Exon_chr_1_1_264600_2…
3	chr_1_1	344881	A	T	INTERGENIC:,, UPSTREAM:,,Exon_chr_1_1_345896_345898 UPSTREAM:,,Exon_chr_1_1_341091_341118 UPSTREAM:,,Exon_chr_1_1_341116_341118 UPSTREAM:,,Exon_chr_1_1_340774_341028 UPSTREAM:,,Exon_chr_1_1_344921_345485 UPSTREAM:,,Exon_chr_1_1_339827_340754 UPSTREAM:,,Exon_chr_1_1_349572_349574 UPSTREAM:,,Exon_chr_1_1_349572_350000 UPSTREAM:,,Exon_chr_1_1_345521_345898
4	chr_1_1	438370	T	G	NON_SYNONYMOUS_CODING:MISSENSE,I853S,Exon_chr_1_1_435813_440544 UPSTREAM:,,Exon_chr_1_1_440599_443050 UPSTREAM:,,Exon_chr_1_1_434331_434402 UPSTREAM:,,Exon_chr_1_1_434400_434402 UPSTREAM:,,Exon_chr_1_1_433679_434080 UPSTREAM:,,Exon_chr_1_1_443049_443051 UPSTREAM:,,Exon_chr_1_1_432867_433620
5	chr_1_1	609921	G	A	NON_SYNONYMOUS_CODING:MISSENSE,L114F,Exon_chr_1_1_609898_610260 UPSTREAM:,,Exon_chr_1_1_608771_608876 UPSTREAM:,,Exon_chr_1_1_608483_608714 UPSTREAM:,,Exon_chr_1_1_611464_611466 UPSTREAM:,,Exon_chr_1_1_611464_612457 UPSTREAM:,,Exon_chr_1_1_609156_609691 UPSTREAM:,,Exon_chr_1_1_612518_612764 UPSTREAM:,,Exon_chr_1_1_612763_612765 UPSTREAM:,,Exon_chr_1_1_608941_609103 UPSTREAM:,,Exon_chr_1_1_609787_…
6	chr_1_1	651832	A	G	SYNONYMOUS_CODING:SILENT,L41,Exon_chr_1_1_651710_653452 UPSTREAM:,,Exon_chr_1_1_653452_653454 UPSTREAM:,,Exon_chr_1_1_649588_649872 UPSTREAM:,,Exon_chr_1_1_649870_649872 UPSTREAM:,,Exon_chr_1_1_648373_649531 UPSTREAM:,,Exon_chr_1_1_654400_654477 UPSTREAM:,,Exon_chr_1_1_654449_654451 UPSTREAM:,,Exon_chr_1_1_654449_654477 UPSTREAM:,,Exon_chr_1_1_654546_654815 UPSTREAM:,,Exon_chr_1_1_654861_656820 U…
7	chr_1_1	889879	G	A	INTERGENIC:,, UPSTREAM:,,Exon_chr_1_1_888772_888855 UPSTREAM:,,Exon_chr_1_1_888529_888721 UPSTREAM:,,Exon_chr_1_1_887424_888477 UPSTREAM:,,Exon_chr_1_1_887424_887426 UPSTREAM:,,Exon_chr_1_1_889082_889553 UPSTREAM:,,Exon_chr_1_1_889551_889553 UPSTREAM:,,Exon_chr_1_1_893807_893809 UPSTREAM:,,Exon_chr_1_1_893807_894130 UPSTREAM:,,Exon_chr_1_1_894182_894626 UPSTREAM:,,Exon_chr_1_1_885311_885461 UPSTR…
8	chr_1_1	1082002	C	T	INTERGENIC:,, UPSTREAM:,,Exon_chr_1_1_1083494_1083496 UPSTREAM:,,Exon_chr_1_1_1083494_1083637 UPSTREAM:,,Exon_chr_1_1_1079160_1080296 UPSTREAM:,,Exon_chr_1_1_1080294_1080296 UPSTREAM:,,Exon_chr_1_1_1083735_1083779 UPSTREAM:,,Exon_chr_1_1_1083855_1084070 UPSTREAM:,,Exon_chr_1_1_1084126_1084546 UPSTREAM:,,Exon_chr_1_1_1084598_1086085 UPSTREAM:,,Exon_chr_1_1_1086146_1086897 UPSTREAM:,,Exon_chr_1_1_1…
9	chr_1_1	1128728	T	A	STOP_LOST:MISSENSE,*144R,Exon_chr_1_1_1128297_1128925 UPSTREAM:,,Exon_chr_1_1_1128998_1129072 UPSTREAM:,,Exon_chr_1_1_1124690_1125379 UPSTREAM:,,Exon_chr_1_1_1125377_1125379 UPSTREAM:,,Exon_chr_1_1_1129072_1129074 UPSTREAM:,,Exon_chr_1_1_1123467_1124623
10	chr_1_1	1172974	G	A	SYNONYMOUS_CODING:SILENT,L341,Exon_chr_1_1_1171950_1173024 UPSTREAM:,,Exon_chr_1_1_1173022_1173024 UPSTREAM:,,Exon_chr_1_1_1173574_1173576 UPSTREAM:,,Exon_chr_1_1_1173574_1174601
11	chr_1_1	1329814	G	A	INTERGENIC:,, UPSTREAM:,,Exon_chr_1_1_1332720_1332722 UPSTREAM:,,Exon_chr_1_1_1332720_1332790 UPSTREAM:,,Exon_chr_1_1_1332845_1334248 UPSTREAM:,,Exon_chr_1_1_1325644_1325672 UPSTREAM:,,Exon_chr_1_1_1325468_1325586 UPSTREAM:,,Exon_chr_1_1_1325305_1325415 UPSTREAM:,,Exon_chr_1_1_1324900_1325089 UPSTREAM:,,Exon_chr_1_1_1325087_1325089 UPSTREAM:,,Exon_chr_1_1_1324821_1324846
12	chr_1_1	1329816	C	T	INTERGENIC:,, UPSTREAM:,,Exon_chr_1_1_1332720_1332722 UPSTREAM:,,Exon_chr_1_1_1332720_1332790 UPSTREAM:,,Exon_chr_1_1_1332845_1334248 UPSTREAM:,,Exon_chr_1_1_1325644_1325672 UPSTREAM:,,Exon_chr_1_1_1325468_1325586 UPSTREAM:,,Exon_chr_1_1_1325305_1325415 UPSTREAM:,,Exon_chr_1_1_1324900_1325089 UPSTREAM:,,Exon_chr_1_1_1325087_1325089 UPSTREAM:,,Exon_chr_1_1_1324821_1324846
13	chr_1_1	1606601	T	G	INTERGENIC:,, UPSTREAM:,,Exon_chr_1_1_1607762_1608565 UPSTREAM:,,Exon_chr_1_1_1605180_1605401 UPSTREAM:,,Exon_chr_1_1_1605005_1605122 UPSTREAM:,,Exon_chr_1_1_1604831_1604947 UPSTREAM:,,Exon_chr_1_1_1604745_1604770 UPSTREAM:,,Exon_chr_1_1_1604457_1604686 UPSTREAM:,,Exon_chr_1_1_1608564_1608566 UPSTREAM:,,Exon_chr_1_1_1604347_1604389 UPSTREAM:,,Exon_chr_1_1_1603852_1604294 UPSTREAM:,,Exon_chr_1_1_1…
14	chr_1_1	1641836	A	G	NON_SYNONYMOUS_CODING:MISSENSE,K15E,Exon_chr_1_1_1641794_1641844 UPSTREAM:,,Exon_chr_1_1_1641940_1642230 UPSTREAM:,,Exon_chr_1_1_1639340_1640450 UPSTREAM:,,Exon_chr_1_1_1640448_1640450 UPSTREAM:,,Exon_chr_1_1_1637048_1637641 UPSTREAM:,,Exon_chr_1_1_1637639_1637641 UPSTREAM:,,Exon_chr_1_1_1637048_1637050
15	chr_1_1	1641838	A	G	SYNONYMOUS_CODING:SILENT,K15,Exon_chr_1_1_1641794_1641844 UPSTREAM:,,Exon_chr_1_1_1641940_1642230 UPSTREAM:,,Exon_chr_1_1_1639340_1640450 UPSTREAM:,,Exon_chr_1_1_1640448_1640450 UPSTREAM:,,Exon_chr_1_1_1637048_1637641 UPSTREAM:,,Exon_chr_1_1_1637639_1637641 UPSTREAM:,,Exon_chr_1_1_1637048_1637050
16	chr_1_2	45911	A	G	NON_SYNONYMOUS_CODING:MISSENSE,K96R,Exon_chr_1_2_45625_46137 UPSTREAM:,,Exon_chr_1_2_47287_47289 UPSTREAM:,,Exon_chr_1_2_43553_44293 UPSTREAM:,,Exon_chr_1_2_43553_44112 UPSTREAM:,,Exon_chr_1_2_44110_44112 UPSTREAM:,,Exon_chr_1_2_43244_43476 UPSTREAM:,,Exon_chr_1_2_43413_43476 UPSTREAM:,,Exon_chr_1_2_43413_43415 UPSTREAM:,,Exon_chr_1_2_46234_47287
17	chr_1_2	141445	A	G	NON_SYNONYMOUS_CODING:MISSENSE,D76G,Exon_chr_1_2_141219_141546 UPSTREAM:,,Exon_chr_1_2_141545_141547
18	chr_1_2	160399	T	C	NON_SYNONYMOUS_CODING:MISSENSE,F12S,Exon_chr_1_2_160365_163354 UPSTREAM:,,Exon_chr_1_2_164118_164969 UPSTREAM:,,Exon_chr_1_2_155798_156601 UPSTREAM:,,Exon_chr_1_2_155798_155800
19	chr_1_2	175287	T	C	INTERGENIC:,,
20	chr_1_2	206116	T	A	INTERGENIC:,, UPSTREAM:,,Exon_chr_1_2_204217_204733 UPSTREAM:,,Exon_chr_1_2_203796_204148 UPSTREAM:,,Exon_chr_1_2_202862_203032 UPSTREAM:,,Exon_chr_1_2_203030_203032 UPSTREAM:,,Exon_chr_1_2_202376_202801 UPSTREAM:,,Exon_chr_1_2_200767_202320 UPSTREAM:,,Exon_chr_1_2_205565_205726 UPSTREAM:,,Exon_chr_1_2_205724_205726 UPSTREAM:,,Exon_chr_1_2_205366_205510 UPSTREAM:,,Exon_chr_1_2_204793_205237
21	chr_1_2	342060	A	T	NON_SYNONYMOUS_CODING:MISSENSE,F4I,Exon_chr_1_2_341802_342069 UPSTREAM:,,Exon_chr_1_2_339350_339938 UPSTREAM:,,Exon_chr_1_2_339936_339938 UPSTREAM:,,Exon_chr_1_2_341802_341804 UPSTREAM:,,Exon_chr_1_2_339148_339280 UPSTREAM:,,Exon_chr_1_2_338891_339100 UPSTREAM:,,Exon_chr_1_2_338665_338724 UPSTREAM:,,Exon_chr_1_2_337863_338609
22	chr_1_2	387593	A	G	SYNONYMOUS_CODING:SILENT,R228,Exon_chr_1_2_386910_387659 UPSTREAM:,,Exon_chr_1_2_391874_391876 UPSTREAM:,,Exon_chr_1_2_391874_392099 UPSTREAM:,,Exon_chr_1_2_392158_392384 UPSTREAM:,,Exon_chr_1_2_392464_392749
23	chr_1_2	425782	T	G	INTERGENIC:,, UPSTREAM:,,Exon_chr_1_2_426911_427061 UPSTREAM:,,Exon_chr_1_2_427060_427062 UPSTREAM:,,Exon_chr_1_2_422182_422678 UPSTREAM:,,Exon_chr_1_2_422676_422678 UPSTREAM:,,Exon_chr_1_2_421289_422131 UPSTREAM:,,Exon_chr_1_2_425785_426861 UPSTREAM:,,Exon_chr_1_2_430216_430218 UPSTREAM:,,Exon_chr_1_2_430216_431837 UPSTREAM:,,Exon_chr_1_2_420631_420844 UPSTREAM:,,Exon_chr_1_2_420842_420844
24	chr_1_2	549014	C	G	NON_SYNONYMOUS_CODING:MISSENSE,Q230H,Exon_chr_1_2_546863_549703 UPSTREAM:,,Exon_chr_1_2_547096_547962 UPSTREAM:,,Exon_chr_1_2_547960_547962 UPSTREAM:,,Exon_chr_1_2_547096_547098 UPSTREAM:,,Exon_chr_1_2_553462_553464 UPSTREAM:,,Exon_chr_1_2_553462_555332
25	chr_1_2	613172	G	A	INTERGENIC:,, UPSTREAM:,,Exon_chr_1_2_611695_612007 UPSTREAM:,,Exon_chr_1_2_611702_611704 UPSTREAM:,,Exon_chr_1_2_611593_611627 UPSTREAM:,,Exon_chr_1_2_611418_611538 UPSTREAM:,,Exon_chr_1_2_609375_611345 UPSTREAM:,,Exon_chr_1_2_608752_608830 UPSTREAM:,,Exon_chr_1_2_608828_608830 UPSTREAM:,,Exon_chr_1_2_608621_608661 UPSTREAM:,,Exon_chr_1_2_608275_608535 UPSTREAM:,,Exon_chr_1_2_617910_617912 UPSTR…
26	chr_1_2	672886	G	A	NON_SYNONYMOUS_CODING:MISSENSE,E293K,Exon_chr_1_2_672010_673207 UPSTREAM:,,Exon_chr_1_2_674587_674589 UPSTREAM:,,Exon_chr_1_2_675146_675148 UPSTREAM:,,Exon_chr_1_2_675146_675375 UPSTREAM:,,Exon_chr_1_2_675464_675974 UPSTREAM:,,Exon_chr_1_2_669357_670136 UPSTREAM:,,Exon_chr_1_2_670134_670136 UPSTREAM:,,Exon_chr_1_2_675972_675974 UPSTREAM:,,Exon_chr_1_2_673207_673209 UPSTREAM:,,Exon_chr_1_2_673624_…
27	chr_1_2	689048	C	T	INTERGENIC:,, UPSTREAM:,,Exon_chr_1_2_690811_690813 UPSTREAM:,,Exon_chr_1_2_690811_690910 UPSTREAM:,,Exon_chr_1_2_690964_691071 UPSTREAM:,,Exon_chr_1_2_691122_691662 UPSTREAM:,,Exon_chr_1_2_691715_692569 UPSTREAM:,,Exon_chr_1_2_693688_693746 UPSTREAM:,,Exon_chr_1_2_693746_693748
28	chr_1_2	726573	T	C	INTERGENIC:,, UPSTREAM:,,Exon_chr_1_2_726695_726697 UPSTREAM:,,Exon_chr_1_2_726695_726868 UPSTREAM:,,Exon_chr_1_2_724866_724883 UPSTREAM:,,Exon_chr_1_2_724881_724883 UPSTREAM:,,Exon_chr_1_2_724035_724814 UPSTREAM:,,Exon_chr_1_2_728352_728354 UPSTREAM:,,Exon_chr_1_2_723368_723989 UPSTREAM:,,Exon_chr_1_2_729191_729193 UPSTREAM:,,Exon_chr_1_2_729191_730220 UPSTREAM:,,Exon_chr_1_2_726916_726957 UPSTR…
29	chr_1_2	798154	T	G	INTERGENIC:,, UPSTREAM:,,Exon_chr_1_2_797678_797813 UPSTREAM:,,Exon_chr_1_2_792906_793175 UPSTREAM:,,Exon_chr_1_2_797520_797614 UPSTREAM:,,Exon_chr_1_2_797386_797456 UPSTREAM:,,Exon_chr_1_2_797157_797303 UPSTREAM:,,Exon_chr_1_2_797873_798146 UPSTREAM:,,Exon_chr_1_2_797157_797159
30	chr_1_2	829511	A	C	NON_SYNONYMOUS_CODING:MISSENSE,Y75S,Exon_chr_1_2_829288_830148 UPSTREAM:,,Exon_chr_1_2_828038_828040 UPSTREAM:,,Exon_chr_1_2_820827_826801 UPSTREAM:,,Exon_chr_1_2_826799_826801 UPSTREAM:,,Exon_chr_1_2_828038_828529
31	chr_1_2	1023487	T	A	NON_SYNONYMOUS_CODING:MISSENSE,K207M,Exon_chr_1_2_1023176_1024106 UPSTREAM:,,Exon_chr_1_2_1026642_1026644 UPSTREAM:,,Exon_chr_1_2_1026642_1026714 UPSTREAM:,,Exon_chr_1_2_1026765_1026850 UPSTREAM:,,Exon_chr_1_2_1026929_1027019 UPSTREAM:,,Exon_chr_1_2_1027078_1027387 UPSTREAM:,,Exon_chr_1_2_1027386_1027388 UPSTREAM:,,Exon_chr_1_2_1027794_1028296 UPSTREAM:,,Exon_chr_1_2_1028002_1028004 UPSTREAM:,,Ex…
32	chr_1_2	1330718	G	A	INTERGENIC:,, UPSTREAM:,,Exon_chr_1_2_1332989_1332991 UPSTREAM:,,Exon_chr_1_2_1332989_1333474 UPSTREAM:,,Exon_chr_1_2_1333521_1333775 UPSTREAM:,,Exon_chr_1_2_1334427_1334429 UPSTREAM:,,Exon_chr_1_2_1334427_1334874 UPSTREAM:,,Exon_chr_1_2_1326417_1326506 UPSTREAM:,,Exon_chr_1_2_1326504_1326506 UPSTREAM:,,Exon_chr_1_2_1334938_1335530 UPSTREAM:,,Exon_chr_1_2_1326262_1326324 UPSTREAM:,,Exon_chr_1_2_1…
33	chr_1_2	1583444	T	G	NON_SYNONYMOUS_CODING:MISSENSE,K17Q,Exon_chr_1_2_1583183_1583492 UPSTREAM:,,Exon_chr_1_2_1581662_1581826 UPSTREAM:,,Exon_chr_1_2_1580398_1581057 UPSTREAM:,,Exon_chr_1_2_1581055_1581057 UPSTREAM:,,Exon_chr_1_2_1578896_1580228 UPSTREAM:,,Exon_chr_1_2_1581888_1583096 UPSTREAM:,,Exon_chr_1_2_1588046_1589708 UPSTREAM:,,Exon_chr_1_2_1588085_1588087 UPSTREAM:,,Exon_chr_1_2_1583355_1583357
34	chr_1_2	1647420	T	G	INTERGENIC:,, UPSTREAM:,,Exon_chr_1_2_1647157_1647228 UPSTREAM:,,Exon_chr_1_2_1647226_1647228 UPSTREAM:,,Exon_chr_1_2_1646642_1647081
35	chr_1_2	1699585	C	A	INTERGENIC:,, UPSTREAM:,,Exon_chr_1_2_1700969_1700971 UPSTREAM:,,Exon_chr_1_2_1700969_1701135 UPSTREAM:,,Exon_chr_1_2_1701308_1701416 UPSTREAM:,,Exon_chr_1_2_1701440_1701701 UPSTREAM:,,Exon_chr_1_2_1701780_1701923 UPSTREAM:,,Exon_chr_1_2_1701986_1702200 UPSTREAM:,,Exon_chr_1_2_1702272_1702469 UPSTREAM:,,Exon_chr_1_2_1702536_1702563 UPSTREAM:,,Exon_chr_1_2_1702621_1702736 UPSTREAM:,,Exon_chr_1_2_1…
36	chr_2_1	216258	C	A	SYNONYMOUS_CODING:SILENT,V138,Exon_chr_2_1_215079_216671 UPSTREAM:,,Exon_chr_2_1_217798_218352 UPSTREAM:,,Exon_chr_2_1_217866_217868 UPSTREAM:,,Exon_chr_2_1_217866_218352 UPSTREAM:,,Exon_chr_2_1_218421_219484 UPSTREAM:,,Exon_chr_2_1_218421_219607 UPSTREAM:,,Exon_chr_2_1_219482_219484 UPSTREAM:,,Exon_chr_2_1_220804_220806 UPSTREAM:,,Exon_chr_2_1_220804_220855 UPSTREAM:,,Exon_chr_2_1_221047_221364
37	chr_2_2	237619	A	T	INTERGENIC:,, UPSTREAM:,,Exon_chr_2_2_234596_234736 UPSTREAM:,,Exon_chr_2_2_234734_234736 UPSTREAM:,,Exon_chr_2_2_234411_234537 UPSTREAM:,,Exon_chr_2_2_234233_234356 UPSTREAM:,,Exon_chr_2_2_233726_234165 UPSTREAM:,,Exon_chr_2_2_233359_233694 UPSTREAM:,,Exon_chr_2_2_237508_237556
38	chr_2_2	345748	A	T	INTERGENIC:,, UPSTREAM:,,Exon_chr_2_2_344338_344520 UPSTREAM:,,Exon_chr_2_2_344518_344520 UPSTREAM:,,Exon_chr_2_2_344063_344301
39	chr_2_2	367132	T	C	NON_SYNONYMOUS_CODING:MISSENSE,F12L,Exon_chr_2_2_367099_367295 NON_SYNONYMOUS_CODING:MISSENSE,F12L,Exon_chr_2_2_367099_367346 UPSTREAM:,,Exon_chr_2_2_368227_368571 UPSTREAM:,,Exon_chr_2_2_368623_368629 UPSTREAM:,,Exon_chr_2_2_365086_365153 UPSTREAM:,,Exon_chr_2_2_365151_365153 UPSTREAM:,,Exon_chr_2_2_364868_364978 UPSTREAM:,,Exon_chr_2_2_364504_364820 UPSTREAM:,,Exon_chr_2_2_367418_367878 UPSTREA…
40	chr_2_2	693737	T	C	SYNONYMOUS_CODING:SILENT,S97,Exon_chr_2_2_693447_694068 UPSTREAM:,,Exon_chr_2_2_692358_692463 UPSTREAM:,,Exon_chr_2_2_692461_692463 UPSTREAM:,,Exon_chr_2_2_692079_692209 UPSTREAM:,,Exon_chr_2_2_691816_692007 UPSTREAM:,,Exon_chr_2_2_691816_691818
41	chr_2_2	937344	A	G	INTERGENIC:,, UPSTREAM:,,Exon_chr_2_2_934393_935813 UPSTREAM:,,Exon_chr_2_2_935811_935813 UPSTREAM:,,Exon_chr_2_2_932254_933692 UPSTREAM:,,Exon_chr_2_2_933690_933692
42	chr_2_2	1109947	C	T	SYNONYMOUS_CODING:SILENT,V93,Exon_chr_2_2_1109669_1111108 UPSTREAM:,,Exon_chr_2_2_1111175_1111984 UPSTREAM:,,Exon_chr_2_2_1111175_1112225 UPSTREAM:,,Exon_chr_2_2_1111982_1111984 UPSTREAM:,,Exon_chr_2_2_1105105_1105265 UPSTREAM:,,Exon_chr_2_2_1105263_1105265
43	chr_2_2	1606063	T	A	INTERGENIC:,, UPSTREAM:,,Exon_chr_2_2_1607647_1607649 UPSTREAM:,,Exon_chr_2_2_1607647_1608785 UPSTREAM:,,Exon_chr_2_2_1601604_1601706 UPSTREAM:,,Exon_chr_2_2_1601604_1601609 UPSTREAM:,,Exon_chr_2_2_1601607_1601609 UPSTREAM:,,Exon_chr_2_2_1601481_1601535 UPSTREAM:,,Exon_chr_2_2_1600504_1601409 UPSTREAM:,,Exon_chr_2_2_1602717_1605085 UPSTREAM:,,Exon_chr_2_2_1605083_1605085
44	chr_2_2	1738614	T	C	NON_SYNONYMOUS_CODING:MISSENSE,Y165C,Exon_chr_2_2_1738597_1739107 UPSTREAM:,,Exon_chr_2_2_1740129_1740131 UPSTREAM:,,Exon_chr_2_2_1740129_1740175 UPSTREAM:,,Exon_chr_2_2_1736224_1737037 UPSTREAM:,,Exon_chr_2_2_1740221_1740233 UPSTREAM:,,Exon_chr_2_2_1740299_1740359 UPSTREAM:,,Exon_chr_2_2_1740409_1740552 UPSTREAM:,,Exon_chr_2_2_1736737_1736739 UPSTREAM:,,Exon_chr_2_2_1740615_1740899 UPSTREAM:,,Ex…
45	chr_2_2	2196501	T	C	SYNONYMOUS_CODING:SILENT,L5,Exon_chr_2_2_2196489_2196983 UPSTREAM:,,Exon_chr_2_2_2197763_2197897 UPSTREAM:,,Exon_chr_2_2_2197896_2197898 UPSTREAM:,,Exon_chr_2_2_2192186_2192280 UPSTREAM:,,Exon_chr_2_2_2192278_2192280 UPSTREAM:,,Exon_chr_2_2_2192081_2192155 UPSTREAM:,,Exon_chr_2_2_2191442_2191911 UPSTREAM:,,Exon_chr_2_2_2197032_2197711
46	chr_2_2	2341504	T	A	NON_SYNONYMOUS_CODING:MISSENSE,N176I,Exon_chr_2_2_2339070_2342030 UPSTREAM:,,Exon_chr_2_2_2343254_2343256 UPSTREAM:,,Exon_chr_2_2_2343254_2344042 UPSTREAM:,,Exon_chr_2_2_2338893_2339005 UPSTREAM:,,Exon_chr_2_2_2344040_2344042 UPSTREAM:,,Exon_chr_2_2_2345138_2345140 UPSTREAM:,,Exon_chr_2_2_2345138_2345172 UPSTREAM:,,Exon_chr_2_2_2345224_2345643 UPSTREAM:,,Exon_chr_2_2_2345717_2346692
47	chr_2_2	2363281	G	A	NON_SYNONYMOUS_CODING:MISSENSE,P116S,Exon_chr_2_2_2361888_2363626 UPSTREAM:,,Exon_chr_2_2_2361689_2361813 UPSTREAM:,,Exon_chr_2_2_2359246_2359547 UPSTREAM:,,Exon_chr_2_2_2359246_2359449 UPSTREAM:,,Exon_chr_2_2_2359447_2359449 UPSTREAM:,,Exon_chr_2_2_2359028_2359183 UPSTREAM:,,Exon_chr_2_2_2358630_2358972 UPSTREAM:,,Exon_chr_2_2_2358023_2358575
48	chr_2_2	2526274	A	C	SYNONYMOUS_CODING:SILENT,L230,Exon_chr_2_2_2525585_2527234 UPSTREAM:,,Exon_chr_2_2_2521300_2523922 UPSTREAM:,,Exon_chr_2_2_2523920_2523922 UPSTREAM:,,Exon_chr_2_2_2528756_2528758 UPSTREAM:,,Exon_chr_2_2_2528756_2530230 UPSTREAM:,,Exon_chr_2_2_2530229_2530231 UPSTREAM:,,Exon_chr_2_2_2521723_2521725 UPSTREAM:,,Exon_chr_2_2_2527233_2527235
49	chr_2_2	2860480	G	T	INTERGENIC:,, UPSTREAM:,,Exon_chr_2_2_2858388_2858447 UPSTREAM:,,Exon_chr_2_2_2858445_2858447 UPSTREAM:,,Exon_chr_2_2_2856941_2858314 UPSTREAM:,,Exon_chr_2_2_2856740_2856883 UPSTREAM:,,Exon_chr_2_2_2856740_2856742 UPSTREAM:,,Exon_chr_2_2_2858833_2860383 UPSTREAM:,,Exon_chr_2_2_2860381_2860383
50	chr_2_2	2883224	A	G	INTERGENIC:,, UPSTREAM:,,Exon_chr_2_2_2884855_2884857 UPSTREAM:,,Exon_chr_2_2_2883394_2883396 UPSTREAM:,,Exon_chr_2_2_2883394_2883484 UPSTREAM:,,Exon_chr_2_2_2885727_2885729 UPSTREAM:,,Exon_chr_2_2_2885727_2885870 UPSTREAM:,,Exon_chr_2_2_2885924_2886032 UPSTREAM:,,Exon_chr_2_2_2879458_2880427 UPSTREAM:,,Exon_chr_2_2_2879576_2880427 UPSTREAM:,,Exon_chr_2_2_2880425_2880427 UPSTREAM:,,Exon_chr_2_2_2…
51	chr_2_2	2924574	A	G	SYNONYMOUS_CODING:SILENT,I78,Exon_chr_2_2_2924411_2924807 UPSTREAM:,,Exon_chr_2_2_2925739_2927251 UPSTREAM:,,Exon_chr_2_2_2925739_2927318 UPSTREAM:,,Exon_chr_2_2_2922140_2922658 UPSTREAM:,,Exon_chr_2_2_2922656_2922658 UPSTREAM:,,Exon_chr_2_2_2924031_2924362 UPSTREAM:,,Exon_chr_2_2_2921193_2922080 UPSTREAM:,,Exon_chr_2_2_2927249_2927251 UPSTREAM:,,Exon_chr_2_2_2920966_2921140 UPSTREAM:,,Exon_chr_2…
52	chr_2_2	2953053	T	C	INTERGENIC:,, UPSTREAM:,,Exon_chr_2_2_2954967_2954969 UPSTREAM:,,Exon_chr_2_2_2953253_2953255 UPSTREAM:,,Exon_chr_2_2_2953253_2953611 UPSTREAM:,,Exon_chr_2_2_2957041_2957043 UPSTREAM:,,Exon_chr_2_2_2957041_2957169 UPSTREAM:,,Exon_chr_2_2_2957394_2958575 UPSTREAM:,,Exon_chr_2_2_2953676_2954968
53	chr_3_1	240131	G	A	INTERGENIC:,, UPSTREAM:,,Exon_chr_3_1_241864_241866 UPSTREAM:,,Exon_chr_3_1_241864_242671 UPSTREAM:,,Exon_chr_3_1_242671_242673 UPSTREAM:,,Exon_chr_3_1_243082_243084 UPSTREAM:,,Exon_chr_3_1_243082_243100 UPSTREAM:,,Exon_chr_3_1_243161_243389 UPSTREAM:,,Exon_chr_3_1_243452_243545 UPSTREAM:,,Exon_chr_3_1_243781_243815 UPSTREAM:,,Exon_chr_3_1_243857_243892 UPSTREAM:,,Exon_chr_3_1_244035_244152 UPSTR…
54	chr_3_1	240164	C	T	INTERGENIC:,, UPSTREAM:,,Exon_chr_3_1_241864_241866 UPSTREAM:,,Exon_chr_3_1_241864_242671 UPSTREAM:,,Exon_chr_3_1_242671_242673 UPSTREAM:,,Exon_chr_3_1_243082_243084 UPSTREAM:,,Exon_chr_3_1_243082_243100 UPSTREAM:,,Exon_chr_3_1_243161_243389 UPSTREAM:,,Exon_chr_3_1_243452_243545 UPSTREAM:,,Exon_chr_3_1_243781_243815 UPSTREAM:,,Exon_chr_3_1_243857_243892 UPSTREAM:,,Exon_chr_3_1_244035_244152 UPSTR…
55	chr_3_1	240165	C	G	INTERGENIC:,, UPSTREAM:,,Exon_chr_3_1_241864_241866 UPSTREAM:,,Exon_chr_3_1_241864_242671 UPSTREAM:,,Exon_chr_3_1_242671_242673 UPSTREAM:,,Exon_chr_3_1_243082_243084 UPSTREAM:,,Exon_chr_3_1_243082_243100 UPSTREAM:,,Exon_chr_3_1_243161_243389 UPSTREAM:,,Exon_chr_3_1_243452_243545 UPSTREAM:,,Exon_chr_3_1_243781_243815 UPSTREAM:,,Exon_chr_3_1_243857_243892 UPSTREAM:,,Exon_chr_3_1_244035_244152 UPSTR…
56	chr_3_1	240186	G	T	INTERGENIC:,, UPSTREAM:,,Exon_chr_3_1_241864_241866 UPSTREAM:,,Exon_chr_3_1_241864_242671 UPSTREAM:,,Exon_chr_3_1_242671_242673 UPSTREAM:,,Exon_chr_3_1_243082_243084 UPSTREAM:,,Exon_chr_3_1_243082_243100 UPSTREAM:,,Exon_chr_3_1_243161_243389 UPSTREAM:,,Exon_chr_3_1_243452_243545 UPSTREAM:,,Exon_chr_3_1_243781_243815 UPSTREAM:,,Exon_chr_3_1_243857_243892 UPSTREAM:,,Exon_chr_3_1_244035_244152 UPSTR…
57	chr_3_1	350704	T	A	NON_SYNONYMOUS_CODING:MISSENSE,Q357L,Exon_chr_3_1_350124_351774 UPSTREAM:,,Exon_chr_3_1_349864_350068 UPSTREAM:,,Exon_chr_3_1_349864_349866
58	chr_3_1	382641	T	A	INTERGENIC:,, UPSTREAM:,,Exon_chr_3_1_385053_385055 UPSTREAM:,,Exon_chr_3_1_385053_385106 UPSTREAM:,,Exon_chr_3_1_385171_385289 UPSTREAM:,,Exon_chr_3_1_385370_385552 UPSTREAM:,,Exon_chr_3_1_385872_386278 UPSTREAM:,,Exon_chr_3_1_386327_386649 UPSTREAM:,,Exon_chr_3_1_386706_387040 UPSTREAM:,,Exon_chr_3_1_377915_378344 UPSTREAM:,,Exon_chr_3_1_377772_377858 UPSTREAM:,,Exon_chr_3_1_387464_387930 UPSTR…
59	chr_3_1	526804	T	C	INTERGENIC:,,
60	chr_3_1	974467	A	T	INTERGENIC:,, UPSTREAM:,,Exon_chr_3_1_972794_974070 UPSTREAM:,,Exon_chr_3_1_974068_974070
61	chr_3_1	986188	G	T	NON_SYNONYMOUS_CODING:MISSENSE,V131L,Exon_chr_3_1_985798_986924 UPSTREAM:,,Exon_chr_3_1_987285_987452 UPSTREAM:,,Exon_chr_3_1_987740_987814 UPSTREAM:,,Exon_chr_3_1_983582_983821 UPSTREAM:,,Exon_chr_3_1_983819_983821 UPSTREAM:,,Exon_chr_3_1_982484_983434 UPSTREAM:,,Exon_chr_3_1_989038_989040 UPSTREAM:,,Exon_chr_3_1_989038_989123 UPSTREAM:,,Exon_chr_3_1_989177_989545 UPSTREAM:,,Exon_chr_3_1_989607_…
62	chr_3_1	1193591	T	C	INTERGENIC:,, UPSTREAM:,,Exon_chr_3_1_1189005_1189918 UPSTREAM:,,Exon_chr_3_1_1189891_1189893 UPSTREAM:,,Exon_chr_3_1_1188266_1188939
63	chr_3_1	1214862	T	A	NON_SYNONYMOUS_CODING:MISSENSE,D213E,Exon_chr_3_1_1214223_1215073 UPSTREAM:,,Exon_chr_3_1_1215071_1215073 UPSTREAM:,,Exon_chr_3_1_1218149_1218151 UPSTREAM:,,Exon_chr_3_1_1218149_1218386 UPSTREAM:,,Exon_chr_3_1_1218466_1219740 UPSTREAM:,,Exon_chr_3_1_1219802_1219977
64	chr_3_2	241862	C	G	SYNONYMOUS_CODING:SILENT,L211,Exon_chr_3_2_240693_242494 UPSTREAM:,,Exon_chr_3_2_240273_240607 UPSTREAM:,,Exon_chr_3_2_240273_240275 UPSTREAM:,,Exon_chr_3_2_239823_240248 UPSTREAM:,,Exon_chr_3_2_245789_245791 UPSTREAM:,,Exon_chr_3_2_245789_246203 UPSTREAM:,,Exon_chr_3_2_246261_246428 UPSTREAM:,,Exon_chr_3_2_246589_246953
65	chr_3_2	386681	T	A	NON_SYNONYMOUS_CODING:MISSENSE,D70E,Exon_chr_3_2_386472_386992 UPSTREAM:,,Exon_chr_3_2_385011_385347 UPSTREAM:,,Exon_chr_3_2_385345_385347 UPSTREAM:,,Exon_chr_3_2_384732_384905 UPSTREAM:,,Exon_chr_3_2_382836_384682 UPSTREAM:,,Exon_chr_3_2_386991_386993 UPSTREAM:,,Exon_chr_3_2_382701_382771 UPSTREAM:,,Exon_chr_3_2_391220_391222 UPSTREAM:,,Exon_chr_3_2_391220_394499 UPSTREAM:,,Exon_chr_3_2_381942_3…
66	chr_3_4	71211	T	C	INTERGENIC:,,
67	chr_3_4	299508	C	T	INTERGENIC:,, UPSTREAM:,,Exon_chr_3_4_302572_302574 UPSTREAM:,,Exon_chr_3_4_302572_302595 UPSTREAM:,,Exon_chr_3_4_302664_302938 UPSTREAM:,,Exon_chr_3_4_303158_303346 UPSTREAM:,,Exon_chr_3_4_303345_303347
68	chr_3_4	307172	T	C	INTERGENIC:,,
69	chr_3_4	688082	A	G	STOP_LOST:MISSENSE,*13R,Exon_chr_3_4_687309_688118 UPSTREAM:,,Exon_chr_3_4_685419_685502 UPSTREAM:,,Exon_chr_3_4_685500_685502 UPSTREAM:,,Exon_chr_3_4_685045_685362 UPSTREAM:,,Exon_chr_3_4_684199_684987 UPSTREAM:,,Exon_chr_3_4_684199_684201
70	chr_3_4	735143	G	A	INTERGENIC:,, UPSTREAM:,,Exon_chr_3_4_730803_732674 UPSTREAM:,,Exon_chr_3_4_737686_737688 UPSTREAM:,,Exon_chr_3_4_737686_737740 UPSTREAM:,,Exon_chr_3_4_737796_738054 UPSTREAM:,,Exon_chr_3_4_738111_738274 UPSTREAM:,,Exon_chr_3_4_735444_735844 UPSTREAM:,,Exon_chr_3_4_738332_738531 UPSTREAM:,,Exon_chr_3_4_738587_738737 UPSTREAM:,,Exon_chr_3_4_738791_738915 UPSTREAM:,,Exon_chr_3_4_738913_738915 UPSTR…
71	chr_3_4	735148	T	A	INTERGENIC:,, UPSTREAM:,,Exon_chr_3_4_730803_732674 UPSTREAM:,,Exon_chr_3_4_737686_737688 UPSTREAM:,,Exon_chr_3_4_737686_737740 UPSTREAM:,,Exon_chr_3_4_737796_738054 UPSTREAM:,,Exon_chr_3_4_738111_738274 UPSTREAM:,,Exon_chr_3_4_735444_735844 UPSTREAM:,,Exon_chr_3_4_738332_738531 UPSTREAM:,,Exon_chr_3_4_738587_738737 UPSTREAM:,,Exon_chr_3_4_738791_738915 UPSTREAM:,,Exon_chr_3_4_738913_738915 UPSTR…
72	chr_3_4	1212883	G	A	INTERGENIC:,,
73	chr_3_4	1244354	C	T	NON_SYNONYMOUS_CODING:MISSENSE,S140F,Exon_chr_3_4_1243934_1245167 UPSTREAM:,,Exon_chr_3_4_1240315_1240627 UPSTREAM:,,Exon_chr_3_4_1240625_1240627 UPSTREAM:,,Exon_chr_3_4_1240102_1240259 UPSTREAM:,,Exon_chr_3_4_1239229_1240048 UPSTREAM:,,Exon_chr_3_4_1248819_1248821 UPSTREAM:,,Exon_chr_3_4_1248819_1249763 UPSTREAM:,,Exon_chr_3_4_1245165_1245167
74	chr_3_4	1652697	A	G	SYNONYMOUS_CODING:SILENT,F199,Exon_chr_3_4_1652679_1653293 UPSTREAM:,,Exon_chr_3_4_1653774_1653776 UPSTREAM:,,Exon_chr_3_4_1653774_1654492 UPSTREAM:,,Exon_chr_3_4_1654491_1654493 UPSTREAM:,,Exon_chr_3_4_1652444_1652506 UPSTREAM:,,Exon_chr_3_4_1652265_1652376 UPSTREAM:,,Exon_chr_3_4_1652374_1652376 UPSTREAM:,,Exon_chr_3_4_1651930_1652171 UPSTREAM:,,Exon_chr_3_4_1651817_1651905 UPSTREAM:,,Exon_chr_…
75	chr_3_4	1680617	T	C	INTERGENIC:,,
76	chr_3_4	1877999	T	C	INTERGENIC:,, UPSTREAM:,,Exon_chr_3_4_1879069_1879269 UPSTREAM:,,Exon_chr_3_4_1879267_1879269 UPSTREAM:,,Exon_chr_3_4_1879861_1879863 UPSTREAM:,,Exon_chr_3_4_1879861_1880092 UPSTREAM:,,Exon_chr_3_4_1880157_1880164 UPSTREAM:,,Exon_chr_3_4_1880204_1880564 UPSTREAM:,,Exon_chr_3_4_1880653_1881137 UPSTREAM:,,Exon_chr_3_4_1878265_1878628 UPSTREAM:,,Exon_chr_3_4_1881135_1881137 UPSTREAM:,,Exon_chr_3_4_1…
77	chr_4_1	445083	C	T	SYNONYMOUS_CODING:SILENT,D144,Exon_chr_4_1_444651_445237 UPSTREAM:,,Exon_chr_4_1_446838_449446 UPSTREAM:,,Exon_chr_4_1_445285_445886 UPSTREAM:,,Exon_chr_4_1_449494_449602 UPSTREAM:,,Exon_chr_4_1_449648_449711 UPSTREAM:,,Exon_chr_4_1_449648_450133
78	chr_4_1	445084	C	T	NON_SYNONYMOUS_CODING:MISSENSE,H145Y,Exon_chr_4_1_444651_445237 UPSTREAM:,,Exon_chr_4_1_446838_449446 UPSTREAM:,,Exon_chr_4_1_445285_445886 UPSTREAM:,,Exon_chr_4_1_449494_449602 UPSTREAM:,,Exon_chr_4_1_449648_449711 UPSTREAM:,,Exon_chr_4_1_449648_450133
79	chr_4_1	462465	A	G	NON_SYNONYMOUS_CODING:MISSENSE,L3P,Exon_chr_4_1_462323_462472 UPSTREAM:,,Exon_chr_4_1_460887_461046 UPSTREAM:,,Exon_chr_4_1_462163_462257 UPSTREAM:,,Exon_chr_4_1_461604_462101
80	chr_4_1	1774869	T	G	INTERGENIC:,, UPSTREAM:,,Exon_chr_4_1_1773562_1773639 UPSTREAM:,,Exon_chr_4_1_1773458_1773490 UPSTREAM:,,Exon_chr_4_1_1777940_1777942 UPSTREAM:,,Exon_chr_4_1_1777940_1778002 UPSTREAM:,,Exon_chr_4_1_1778077_1778336 UPSTREAM:,,Exon_chr_4_1_1778395_1778930 UPSTREAM:,,Exon_chr_4_1_1778987_1779129 UPSTREAM:,,Exon_chr_4_1_1779127_1779129 UPSTREAM:,,Exon_chr_4_1_1774231_1774280 UPSTREAM:,,Exon_chr_4_1_1…
81	chr_4_1	2426368	G	A	INTERGENIC:,, UPSTREAM:,,Exon_chr_4_1_2425095_2425097 UPSTREAM:,,Exon_chr_4_1_2424751_2424881 UPSTREAM:,,Exon_chr_4_1_2424128_2424680 UPSTREAM:,,Exon_chr_4_1_2423313_2424072 UPSTREAM:,,Exon_chr_4_1_2422601_2423243 UPSTREAM:,,Exon_chr_4_1_2424960_2425381
82	chr_4_1	2431882	T	A	NON_SYNONYMOUS_CODING:MISSENSE,L105F,Exon_chr_4_1_2431345_2432196 UPSTREAM:,,Exon_chr_4_1_2433414_2433416 UPSTREAM:,,Exon_chr_4_1_2433414_2433593 UPSTREAM:,,Exon_chr_4_1_2433653_2433737 UPSTREAM:,,Exon_chr_4_1_2433802_2433923 UPSTREAM:,,Exon_chr_4_1_2433987_2434139 UPSTREAM:,,Exon_chr_4_1_2434187_2435622 UPSTREAM:,,Exon_chr_4_1_2429290_2429430 UPSTREAM:,,Exon_chr_4_1_2429290_2429348 UPSTREAM:,,Ex…
83	chr_4_1	2445185	T	C	UPSTREAM:,,Exon_chr_4_1_2440787_2441916 UPSTREAM:,,Exon_chr_4_1_2441914_2441916
84	chr_4_2	20295	A	G	INTERGENIC:,, UPSTREAM:,,Exon_chr_4_2_18820_19133 UPSTREAM:,,Exon_chr_4_2_21825_21827 UPSTREAM:,,Exon_chr_4_2_21825_22702 UPSTREAM:,,Exon_chr_4_2_18138_18494 UPSTREAM:,,Exon_chr_4_2_17752_18084 UPSTREAM:,,Exon_chr_4_2_22701_22703 UPSTREAM:,,Exon_chr_4_2_24547_24549 UPSTREAM:,,Exon_chr_4_2_24547_24744 UPSTREAM:,,Exon_chr_4_2_24836_25412 UPSTREAM:,,Exon_chr_4_2_19208_19303 UPSTREAM:,,Exon_chr_4_2_1…
85	chr_4_2	152498	T	A	INTERGENIC:,, UPSTREAM:,,Exon_chr_4_2_151288_151392 UPSTREAM:,,Exon_chr_4_2_150862_151235 UPSTREAM:,,Exon_chr_4_2_151233_151235 UPSTREAM:,,Exon_chr_4_2_154111_154113 UPSTREAM:,,Exon_chr_4_2_150399_150795 UPSTREAM:,,Exon_chr_4_2_150399_150401 UPSTREAM:,,Exon_chr_4_2_152503_154112 UPSTREAM:,,Exon_chr_4_2_151452_151622
86	chr_4_2	285887	C	G	NON_SYNONYMOUS_CODING:MISSENSE,D94H,Exon_chr_4_2_285555_286166 UPSTREAM:,,Exon_chr_4_2_282791_282813 UPSTREAM:,,Exon_chr_4_2_282687_282731 UPSTREAM:,,Exon_chr_4_2_282211_282635 UPSTREAM:,,Exon_chr_4_2_285555_285557 UPSTREAM:,,Exon_chr_4_2_289304_289306 UPSTREAM:,,Exon_chr_4_2_289304_289619 UPSTREAM:,,Exon_chr_4_2_282441_282443 UPSTREAM:,,Exon_chr_4_2_281152_282095 UPSTREAM:,,Exon_chr_4_2_289888_2…
87	chr_4_2	306234	A	T	INTERGENIC:,, UPSTREAM:,,Exon_chr_4_2_307276_307315 UPSTREAM:,,Exon_chr_4_2_304719_304751 UPSTREAM:,,Exon_chr_4_2_304749_304751 UPSTREAM:,,Exon_chr_4_2_304562_304675 UPSTREAM:,,Exon_chr_4_2_304383_304483 UPSTREAM:,,Exon_chr_4_2_303838_304316 UPSTREAM:,,Exon_chr_4_2_303469_303785 UPSTREAM:,,Exon_chr_4_2_302990_303415 UPSTREAM:,,Exon_chr_4_2_302691_302923 UPSTREAM:,,Exon_chr_4_2_306566_306568 UPSTR…
88	chr_4_2	337906	T	A	INTERGENIC:,, UPSTREAM:,,Exon_chr_4_2_336491_336608 UPSTREAM:,,Exon_chr_4_2_337617_337647 UPSTREAM:,,Exon_chr_4_2_337645_337647 UPSTREAM:,,Exon_chr_4_2_337306_337546 UPSTREAM:,,Exon_chr_4_2_336630_337236
89	chr_4_2	943452	T	C	INTERGENIC:,, UPSTREAM:,,Exon_chr_4_2_944867_944950 UPSTREAM:,,Exon_chr_4_2_945000_945822 UPSTREAM:,,Exon_chr_4_2_945820_945822 UPSTREAM:,,Exon_chr_4_2_947039_947041 UPSTREAM:,,Exon_chr_4_2_947039_947104 UPSTREAM:,,Exon_chr_4_2_947174_947448 UPSTREAM:,,Exon_chr_4_2_947447_947449 UPSTREAM:,,Exon_chr_4_2_944089_944091 UPSTREAM:,,Exon_chr_4_2_944089_944369 UPSTREAM:,,Exon_chr_4_2_944434_944806
90	chr_4_2	1020588	C	T	NON_SYNONYMOUS_CODING:MISSENSE,L50F,Exon_chr_4_2_1020441_1020615 UPSTREAM:,,Exon_chr_4_2_1021693_1021937 UPSTREAM:,,Exon_chr_4_2_1020700_1020903 UPSTREAM:,,Exon_chr_4_2_1021993_1023432 UPSTREAM:,,Exon_chr_4_2_1023430_1023432 UPSTREAM:,,Exon_chr_4_2_1020964_1021046 UPSTREAM:,,Exon_chr_4_2_1024453_1024496 UPSTREAM:,,Exon_chr_4_2_1024495_1024496 UPSTREAM:,,Exon_chr_4_2_1024495_1024497 UPSTREAM:,,Exo…
91	chr_4_2	1085442	T	A	NON_SYNONYMOUS_CODING:MISSENSE,M10L,Exon_chr_4_2_1084892_1085469 UPSTREAM:,,Exon_chr_4_2_1083329_1083824 UPSTREAM:,,Exon_chr_4_2_1081067_1082585 UPSTREAM:,,Exon_chr_4_2_1082583_1082585 UPSTREAM:,,Exon_chr_4_2_1089566_1089568 UPSTREAM:,,Exon_chr_4_2_1089566_1097512 UPSTREAM:,,Exon_chr_4_2_1080929_1081004 UPSTREAM:,,Exon_chr_4_2_1083890_1084521 UPSTREAM:,,Exon_chr_4_2_1084519_1084521
92	chr_4_2	1114885	G	A	NON_SYNONYMOUS_CODING:MISSENSE,P633S,Exon_chr_4_2_1114758_1116781 UPSTREAM:,,Exon_chr_4_2_1111771_1112556 UPSTREAM:,,Exon_chr_4_2_1112554_1112556 UPSTREAM:,,Exon_chr_4_2_1111450_1111703 UPSTREAM:,,Exon_chr_4_2_1111014_1111388 UPSTREAM:,,Exon_chr_4_2_1110921_1110948 UPSTREAM:,,Exon_chr_4_2_1110921_1110923
93	chr_4_2	1162699	C	T	NON_SYNONYMOUS_CODING:MISSENSE,L39F,Exon_chr_4_2_1162585_1163437 UPSTREAM:,,Exon_chr_4_2_1164124_1164126 UPSTREAM:,,Exon_chr_4_2_1164124_1164655 UPSTREAM:,,Exon_chr_4_2_1160221_1160757 UPSTREAM:,,Exon_chr_4_2_1160755_1160757 UPSTREAM:,,Exon_chr_4_2_1164722_1165765 UPSTREAM:,,Exon_chr_4_2_1159897_1160168 UPSTREAM:,,Exon_chr_4_2_1159010_1159837 UPSTREAM:,,Exon_chr_4_2_1165820_1166693 UPSTREAM:,,Exo…
94	chr_4_2	1358794	C	A	INTERGENIC:,,
95	chr_4_2	1566469	A	T	INTERGENIC:,, UPSTREAM:,,Exon_chr_4_2_1562942_1565419 UPSTREAM:,,Exon_chr_4_2_1565417_1565419 UPSTREAM:,,Exon_chr_4_2_1568657_1568867 UPSTREAM:,,Exon_chr_4_2_1568808_1568810 UPSTREAM:,,Exon_chr_4_2_1568808_1568867 UPSTREAM:,,Exon_chr_4_2_1568948_1569050 UPSTREAM:,,Exon_chr_4_2_1569128_1570209 UPSTREAM:,,Exon_chr_4_2_1562700_1562887 UPSTREAM:,,Exon_chr_4_2_1570273_1570409 UPSTREAM:,,Exon_chr_4_2_1…
96	chr_4_2	1667856	C	G	INTERGENIC:,, UPSTREAM:,,Exon_chr_4_2_1669094_1669096 UPSTREAM:,,Exon_chr_4_2_1669913_1669915 UPSTREAM:,,Exon_chr_4_2_1664051_1664921 UPSTREAM:,,Exon_chr_4_2_1664220_1664222 UPSTREAM:,,Exon_chr_4_2_1664051_1664053 UPSTREAM:,,Exon_chr_4_2_1663652_1663917 UPSTREAM:,,Exon_chr_4_2_1662749_1663593 UPSTREAM:,,Exon_chr_4_2_1668757_1669913
97	chr_4_2	1677317	A	T	INTERGENIC:,, UPSTREAM:,,Exon_chr_4_2_1678341_1678557 UPSTREAM:,,Exon_chr_4_2_1678668_1679168 UPSTREAM:,,Exon_chr_4_2_1679248_1679552 UPSTREAM:,,Exon_chr_4_2_1679248_1679806 UPSTREAM:,,Exon_chr_4_2_1679550_1679552 UPSTREAM:,,Exon_chr_4_2_1673839_1674184 UPSTREAM:,,Exon_chr_4_2_1673018_1673759 UPSTREAM:,,Exon_chr_4_2_1680886_1680888 UPSTREAM:,,Exon_chr_4_2_1680886_1680906 UPSTREAM:,,Exon_chr_4_2_1…
98	chr_4_2	2435573	C	T	SYNONYMOUS_CODING:SILENT,L7,Exon_chr_4_2_2435555_2435662 UPSTREAM:,,Exon_chr_4_2_2435722_2436049 UPSTREAM:,,Exon_chr_4_2_2435587_2435589 UPSTREAM:,,Exon_chr_4_2_2435587_2435662 UPSTREAM:,,Exon_chr_4_2_2437096_2437236 UPSTREAM:,,Exon_chr_4_2_2437286_2437719 UPSTREAM:,,Exon_chr_4_2_2437286_2437877 UPSTREAM:,,Exon_chr_4_2_2437717_2437719 UPSTREAM:,,Exon_chr_4_2_2436106_2437040
99	chr_4_2	2587817	T	A	INTERGENIC:,, UPSTREAM:,,Exon_chr_4_2_2586332_2586670 UPSTREAM:,,Exon_chr_4_2_2585745_2586254 UPSTREAM:,,Exon_chr_4_2_2584351_2585676 UPSTREAM:,,Exon_chr_4_2_2584175_2584292 UPSTREAM:,,Exon_chr_4_2_2583387_2583768 UPSTREAM:,,Exon_chr_4_2_2583766_2583768 UPSTREAM:,,Exon_chr_4_2_2582670_2583332 UPSTREAM:,,Exon_chr_4_2_2587193_2587317 UPSTREAM:,,Exon_chr_4_2_2587315_2587317 UPSTREAM:,,Exon_chr_4_2_2…
100	chr_4_2	2587820	G	A	INTERGENIC:,, UPSTREAM:,,Exon_chr_4_2_2586332_2586670 UPSTREAM:,,Exon_chr_4_2_2585745_2586254 UPSTREAM:,,Exon_chr_4_2_2584351_2585676 UPSTREAM:,,Exon_chr_4_2_2584175_2584292 UPSTREAM:,,Exon_chr_4_2_2583387_2583768 UPSTREAM:,,Exon_chr_4_2_2583766_2583768 UPSTREAM:,,Exon_chr_4_2_2582670_2583332 UPSTREAM:,,Exon_chr_4_2_2587193_2587317 UPSTREAM:,,Exon_chr_4_2_2587315_2587317 UPSTREAM:,,Exon_chr_4_2_2…
101	chr_4_2	2656454	G	T	INTERGENIC:,, UPSTREAM:,,Exon_chr_4_2_2655388_2655411 UPSTREAM:,,Exon_chr_4_2_2655409_2655411 UPSTREAM:,,Exon_chr_4_2_2655042_2655252 UPSTREAM:,,Exon_chr_4_2_2657791_2657868 UPSTREAM:,,Exon_chr_4_2_2657921_2658029 UPSTREAM:,,Exon_chr_4_2_2654917_2654978 UPSTREAM:,,Exon_chr_4_2_2658087_2659342 UPSTREAM:,,Exon_chr_4_2_2654203_2654802 UPSTREAM:,,Exon_chr_4_2_2653783_2654136 UPSTREAM:,,Exon_chr_4_2_2…
102	chr_4_2	2656455	T	G	INTERGENIC:,, UPSTREAM:,,Exon_chr_4_2_2655388_2655411 UPSTREAM:,,Exon_chr_4_2_2655409_2655411 UPSTREAM:,,Exon_chr_4_2_2655042_2655252 UPSTREAM:,,Exon_chr_4_2_2657791_2657868 UPSTREAM:,,Exon_chr_4_2_2657921_2658029 UPSTREAM:,,Exon_chr_4_2_2654917_2654978 UPSTREAM:,,Exon_chr_4_2_2658087_2659342 UPSTREAM:,,Exon_chr_4_2_2654203_2654802 UPSTREAM:,,Exon_chr_4_2_2653783_2654136 UPSTREAM:,,Exon_chr_4_2_2…
103	chr_4_2	2799358	G	A	SYNONYMOUS_CODING:SILENT,L66,Exon_chr_4_2_2798534_2799555 UPSTREAM:,,Exon_chr_4_2_2798349_2798351 UPSTREAM:,,Exon_chr_4_2_2800963_2800965 UPSTREAM:,,Exon_chr_4_2_2800963_2802762 UPSTREAM:,,Exon_chr_4_2_2802885_2803513 UPSTREAM:,,Exon_chr_4_2_2803564_2804037 UPSTREAM:,,Exon_chr_4_2_2804036_2804038 UPSTREAM:,,Exon_chr_4_2_2798349_2798458
104	chr_4_2	2864194	C	G	NON_SYNONYMOUS_CODING:MISSENSE,P79A,Exon_chr_4_2_2863960_2864234 UPSTREAM:,,Exon_chr_4_2_2865563_2866344 UPSTREAM:,,Exon_chr_4_2_2866393_2866511 UPSTREAM:,,Exon_chr_4_2_2867250_2867252 UPSTREAM:,,Exon_chr_4_2_2867250_2867445 UPSTREAM:,,Exon_chr_4_2_2867557_2867639 UPSTREAM:,,Exon_chr_4_2_2867697_2868038 UPSTREAM:,,Exon_chr_4_2_2864589_2865032 UPSTREAM:,,Exon_chr_4_2_2859271_2859733 UPSTREAM:,,Exo…
105	chr_4_2	3466228	T	A	STOP_GAINED:NONSENSE,K36*,Exon_chr_4_2_3466173_3466334 UPSTREAM:,,Exon_chr_4_2_3465722_3466076 UPSTREAM:,,Exon_chr_4_2_3462403_3462935 UPSTREAM:,,Exon_chr_4_2_3462933_3462935 UPSTREAM:,,Exon_chr_4_2_3461239_3462343 UPSTREAM:,,Exon_chr_4_2_3465722_3465724
106	chr_4_3	91019	A	G	INTERGENIC:,, UPSTREAM:,,Exon_chr_4_3_92561_92563 UPSTREAM:,,Exon_chr_4_3_92561_92760 UPSTREAM:,,Exon_chr_4_3_92826_92969 UPSTREAM:,,Exon_chr_4_3_93032_93157 UPSTREAM:,,Exon_chr_4_3_93221_93317 UPSTREAM:,,Exon_chr_4_3_93375_93927 UPSTREAM:,,Exon_chr_4_3_93927_93929 UPSTREAM:,,Exon_chr_4_3_94781_95687 UPSTREAM:,,Exon_chr_4_3_95685_95687 UPSTREAM:,,Exon_chr_4_3_91872_92760
107	chr_5_1	68682	G	A	NON_SYNONYMOUS_CODING:MISSENSE,E297K,Exon_chr_5_1_67794_70165 UPSTREAM:,,Exon_chr_5_1_70691_70693 UPSTREAM:,,Exon_chr_5_1_70691_70914 UPSTREAM:,,Exon_chr_5_1_70994_71336 UPSTREAM:,,Exon_chr_5_1_71393_71464 UPSTREAM:,,Exon_chr_5_1_71516_72060 UPSTREAM:,,Exon_chr_5_1_72125_72482 UPSTREAM:,,Exon_chr_5_1_63012_64969 UPSTREAM:,,Exon_chr_5_1_64967_64969
108	chr_5_1	90793	C	T	INTERGENIC:,, UPSTREAM:,,Exon_chr_5_1_86259_86571 UPSTREAM:,,Exon_chr_5_1_86259_86331 UPSTREAM:,,Exon_chr_5_1_86329_86331 UPSTREAM:,,Exon_chr_5_1_85989_86157 UPSTREAM:,,Exon_chr_5_1_85424_85921
109	chr_5_1	641645	G	T	INTERGENIC:,, UPSTREAM:,,Exon_chr_5_1_640259_640388 UPSTREAM:,,Exon_chr_5_1_639833_640201 UPSTREAM:,,Exon_chr_5_1_643190_643275 UPSTREAM:,,Exon_chr_5_1_643338_643475 UPSTREAM:,,Exon_chr_5_1_643338_643639 UPSTREAM:,,Exon_chr_5_1_643473_643475 UPSTREAM:,,Exon_chr_5_1_638954_639779 UPSTREAM:,,Exon_chr_5_1_644517_644519 UPSTREAM:,,Exon_chr_5_1_644517_644803 UPSTREAM:,,Exon_chr_5_1_644852_645176 UPSTR…
110	chr_5_1	660710	A	G	INTERGENIC:,, UPSTREAM:,,Exon_chr_5_1_661938_662290 UPSTREAM:,,Exon_chr_5_1_662352_662748 UPSTREAM:,,Exon_chr_5_1_662809_663479 UPSTREAM:,,Exon_chr_5_1_660147_660485 UPSTREAM:,,Exon_chr_5_1_663477_663479 UPSTREAM:,,Exon_chr_5_1_665197_665336 UPSTREAM:,,Exon_chr_5_1_665402_665562 UPSTREAM:,,Exon_chr_5_1_665625_665717 UPSTREAM:,,Exon_chr_5_1_659875_660061 UPSTREAM:,,Exon_chr_5_1_660567_660645 UPSTR…
111	chr_5_2	179379	T	A	INTERGENIC:,, UPSTREAM:,,Exon_chr_5_2_181328_181415 UPSTREAM:,,Exon_chr_5_2_181360_181362 UPSTREAM:,,Exon_chr_5_2_181360_181415 UPSTREAM:,,Exon_chr_5_2_181470_181925 UPSTREAM:,,Exon_chr_5_2_181980_182172 UPSTREAM:,,Exon_chr_5_2_181980_182226 UPSTREAM:,,Exon_chr_5_2_182170_182172 UPSTREAM:,,Exon_chr_5_2_175794_175854 UPSTREAM:,,Exon_chr_5_2_175678_175734 UPSTREAM:,,Exon_chr_5_2_175542_175618 UPSTR…
112	chr_5_2	179417	T	A	INTERGENIC:,, UPSTREAM:,,Exon_chr_5_2_181328_181415 UPSTREAM:,,Exon_chr_5_2_181360_181362 UPSTREAM:,,Exon_chr_5_2_181360_181415 UPSTREAM:,,Exon_chr_5_2_181470_181925 UPSTREAM:,,Exon_chr_5_2_181980_182172 UPSTREAM:,,Exon_chr_5_2_181980_182226 UPSTREAM:,,Exon_chr_5_2_182170_182172 UPSTREAM:,,Exon_chr_5_2_175794_175854 UPSTREAM:,,Exon_chr_5_2_175678_175734 UPSTREAM:,,Exon_chr_5_2_175542_175618 UPSTR…
113	chr_5_2	179418	A	G	INTERGENIC:,, UPSTREAM:,,Exon_chr_5_2_181328_181415 UPSTREAM:,,Exon_chr_5_2_181360_181362 UPSTREAM:,,Exon_chr_5_2_181360_181415 UPSTREAM:,,Exon_chr_5_2_181470_181925 UPSTREAM:,,Exon_chr_5_2_181980_182172 UPSTREAM:,,Exon_chr_5_2_181980_182226 UPSTREAM:,,Exon_chr_5_2_182170_182172 UPSTREAM:,,Exon_chr_5_2_175794_175854 UPSTREAM:,,Exon_chr_5_2_175678_175734 UPSTREAM:,,Exon_chr_5_2_175542_175618 UPSTR…
114	chr_5_2	539518	G	A	INTERGENIC:,,
115	chr_5_2	815022	G	A	NON_SYNONYMOUS_CODING:MISSENSE,G117D,Exon_chr_5_2_814673_815354 UPSTREAM:,,Exon_chr_5_2_813470_813874 UPSTREAM:,,Exon_chr_5_2_813872_813874 UPSTREAM:,,Exon_chr_5_2_816204_816318 UPSTREAM:,,Exon_chr_5_2_816401_816591 UPSTREAM:,,Exon_chr_5_2_813470_813472 UPSTREAM:,,Exon_chr_5_2_816686_816688 UPSTREAM:,,Exon_chr_5_2_816686_817079 UPSTREAM:,,Exon_chr_5_2_817388_817669 UPSTREAM:,,Exon_chr_5_2_811193_…
116	chr_5_2	1176494	A	G	STOP_LOST:MISSENSE,*275Q,Exon_chr_5_2_1175672_1177317 UPSTREAM:,,Exon_chr_5_2_1174874_1175621
117	chr_5_2	1272773	C	A	SYNONYMOUS_CODING:SILENT,L93,Exon_chr_5_2_1272495_1273939 UPSTREAM:,,Exon_chr_5_2_1274445_1274447 UPSTREAM:,,Exon_chr_5_2_1274445_1274637 UPSTREAM:,,Exon_chr_5_2_1274713_1275047 UPSTREAM:,,Exon_chr_5_2_1274713_1275224 UPSTREAM:,,Exon_chr_5_2_1275045_1275047
118	chr_5_2	1330513	G	A	INTERGENIC:,, UPSTREAM:,,Exon_chr_5_2_1329144_1329416 UPSTREAM:,,Exon_chr_5_2_1329414_1329416 UPSTREAM:,,Exon_chr_5_2_1328736_1329057 UPSTREAM:,,Exon_chr_5_2_1328827_1329057 UPSTREAM:,,Exon_chr_5_2_1328827_1328829 UPSTREAM:,,Exon_chr_5_2_1332621_1332623 UPSTREAM:,,Exon_chr_5_2_1334055_1334057 UPSTREAM:,,Exon_chr_5_2_1334055_1334732 UPSTREAM:,,Exon_chr_5_2_1334850_1335045 UPSTREAM:,,Exon_chr_5_2_1…
119	chr_5_2	1333277	G	A	INTERGENIC:,, UPSTREAM:,,Exon_chr_5_2_1334850_1335045 UPSTREAM:,,Exon_chr_5_2_1335131_1336603 UPSTREAM:,,Exon_chr_5_2_1336603_1336605 UPSTREAM:,,Exon_chr_5_2_1329144_1329416 UPSTREAM:,,Exon_chr_5_2_1329414_1329416 UPSTREAM:,,Exon_chr_5_2_1328736_1329057 UPSTREAM:,,Exon_chr_5_2_1328827_1329057 UPSTREAM:,,Exon_chr_5_2_1328827_1328829 UPSTREAM:,,Exon_chr_5_2_1334055_1334057 UPSTREAM:,,Exon_chr_5_2_1…
120	chr_5_2	1333278	T	A	INTERGENIC:,, UPSTREAM:,,Exon_chr_5_2_1334850_1335045 UPSTREAM:,,Exon_chr_5_2_1335131_1336603 UPSTREAM:,,Exon_chr_5_2_1336603_1336605 UPSTREAM:,,Exon_chr_5_2_1329144_1329416 UPSTREAM:,,Exon_chr_5_2_1329414_1329416 UPSTREAM:,,Exon_chr_5_2_1328736_1329057 UPSTREAM:,,Exon_chr_5_2_1328827_1329057 UPSTREAM:,,Exon_chr_5_2_1328827_1328829 UPSTREAM:,,Exon_chr_5_2_1334055_1334057 UPSTREAM:,,Exon_chr_5_2_1…
121	chr_5_3	128366	G	A	NON_SYNONYMOUS_CODING:MISSENSE,T97I,Exon_chr_5_3_128338_128655 UPSTREAM:,,Exon_chr_5_3_126451_127108 UPSTREAM:,,Exon_chr_5_3_129970_129972 UPSTREAM:,,Exon_chr_5_3_129970_131048 UPSTREAM:,,Exon_chr_5_3_128090_128130 UPSTREAM:,,Exon_chr_5_3_128128_128130 UPSTREAM:,,Exon_chr_5_3_131047_131049 UPSTREAM:,,Exon_chr_5_3_124775_124910 UPSTREAM:,,Exon_chr_5_3_124908_124910 UPSTREAM:,,Exon_chr_5_3_123916_1…
122	chr_5_3	261154	T	G	NON_SYNONYMOUS_CODING:MISSENSE,K16Q,Exon_chr_5_3_261118_261201 UPSTREAM:,,Exon_chr_5_3_260898_260900 UPSTREAM:,,Exon_chr_5_3_265380_265382 UPSTREAM:,,Exon_chr_5_3_265380_265570 UPSTREAM:,,Exon_chr_5_3_265625_265711 UPSTREAM:,,Exon_chr_5_3_265768_266099 UPSTREAM:,,Exon_chr_5_3_266151_266291 UPSTREAM:,,Exon_chr_5_3_260758_261067 UPSTREAM:,,Exon_chr_5_3_260898_261067
123	chr_5_3	532467	C	T	SYNONYMOUS_CODING:SILENT,F48,Exon_chr_5_3_532324_533046 UPSTREAM:,,Exon_chr_5_3_537412_537414 UPSTREAM:,,Exon_chr_5_3_537412_539482 UPSTREAM:,,Exon_chr_5_3_533148_533368 UPSTREAM:,,Exon_chr_5_3_533432_533537
124	chr_5_3	532468	C	T	STOP_GAINED:NONSENSE,Q49*,Exon_chr_5_3_532324_533046 UPSTREAM:,,Exon_chr_5_3_537412_537414 UPSTREAM:,,Exon_chr_5_3_537412_539482 UPSTREAM:,,Exon_chr_5_3_533148_533368 UPSTREAM:,,Exon_chr_5_3_533432_533537
125	chr_5_3	670181	A	G	UPSTREAM:,,Exon_chr_5_3_667062_667135 UPSTREAM:,,Exon_chr_5_3_667133_667135 UPSTREAM:,,Exon_chr_5_3_663638_665765
126	chr_5_3	670370	C	T	UPSTREAM:,,Exon_chr_5_3_667062_667135 UPSTREAM:,,Exon_chr_5_3_667133_667135 UPSTREAM:,,Exon_chr_5_3_663638_665765
127	chr_6_1	878518	A	G	INTERGENIC:,,
128	chr_6_1	1623016	G	A	UPSTREAM:,,Exon_chr_6_1_1618780_1620401 UPSTREAM:,,Exon_chr_6_1_1620399_1620401
129	chr_6_2	483982	A	G	INTERGENIC:,, UPSTREAM:,,Exon_chr_6_2_481831_482821 UPSTREAM:,,Exon_chr_6_2_482819_482821 UPSTREAM:,,Exon_chr_6_2_479585_481769 UPSTREAM:,,Exon_chr_6_2_479881_481769 UPSTREAM:,,Exon_chr_6_2_486444_486446 UPSTREAM:,,Exon_chr_6_2_486444_486580 UPSTREAM:,,Exon_chr_6_2_486638_488026 UPSTREAM:,,Exon_chr_6_2_488025_488027 UPSTREAM:,,Exon_chr_6_2_479881_479883
130	chr_6_2	972833	A	T	INTERGENIC:,, UPSTREAM:,,Exon_chr_6_2_974158_974726 UPSTREAM:,,Exon_chr_6_2_974778_974805 UPSTREAM:,,Exon_chr_6_2_974803_974805 UPSTREAM:,,Exon_chr_6_2_973111_973113 UPSTREAM:,,Exon_chr_6_2_973111_973339 UPSTREAM:,,Exon_chr_6_2_973397_973704
131	chr_6_2	1413307	T	C	SYNONYMOUS_CODING:SILENT,F681,Exon_chr_6_2_1411264_1415066 UPSTREAM:,,Exon_chr_6_2_1415216_1417096 UPSTREAM:,,Exon_chr_6_2_1417157_1417269 UPSTREAM:,,Exon_chr_6_2_1417268_1417270
132	chr_6_2	1435630	A	G	INTERGENIC:,, UPSTREAM:,,Exon_chr_6_2_1434450_1434596 UPSTREAM:,,Exon_chr_6_2_1434450_1434452 UPSTREAM:,,Exon_chr_6_2_1437483_1438066 UPSTREAM:,,Exon_chr_6_2_1435375_1435434 UPSTREAM:,,Exon_chr_6_2_1435432_1435434 UPSTREAM:,,Exon_chr_6_2_1438120_1439050 UPSTREAM:,,Exon_chr_6_2_1432301_1432958 UPSTREAM:,,Exon_chr_6_2_1432943_1432945 UPSTREAM:,,Exon_chr_6_2_1431969_1432240 UPSTREAM:,,Exon_chr_6_2_1…
133	chr_6_2	1643183	T	A	INTERGENIC:,, UPSTREAM:,,Exon_chr_6_2_1644341_1644343 UPSTREAM:,,Exon_chr_6_2_1646580_1646582 UPSTREAM:,,Exon_chr_6_2_1646580_1646678 UPSTREAM:,,Exon_chr_6_2_1646739_1647010 UPSTREAM:,,Exon_chr_6_2_1647008_1647010 UPSTREAM:,,Exon_chr_6_2_1643880_1643882 UPSTREAM:,,Exon_chr_6_2_1643880_1644022 UPSTREAM:,,Exon_chr_6_2_1644076_1644343 UPSTREAM:,,Exon_chr_6_2_1644076_1644650
134	chr_6_2	1820313	C	A	INTERGENIC:,, UPSTREAM:,,Exon_chr_6_2_1816244_1816586 UPSTREAM:,,Exon_chr_6_2_1816484_1816486 UPSTREAM:,,Exon_chr_6_2_1824353_1824865 UPSTREAM:,,Exon_chr_6_2_1824420_1824422 UPSTREAM:,,Exon_chr_6_2_1824420_1824865 UPSTREAM:,,Exon_chr_6_2_1815550_1816185 UPSTREAM:,,Exon_chr_6_2_1825029_1825933 UPSTREAM:,,Exon_chr_6_2_1815452_1815498
135	chr_6_2	1891401	G	A	INTERGENIC:,, UPSTREAM:,,Exon_chr_6_2_1888612_1889522 UPSTREAM:,,Exon_chr_6_2_1889520_1889522
136	chr_7_1	1138798	G	A	NON_SYNONYMOUS_CODING:MISSENSE,S30L,Exon_chr_7_1_1138670_1138887 UPSTREAM:,,Exon_chr_7_1_1138670_1138672 UPSTREAM:,,Exon_chr_7_1_1140109_1141583 UPSTREAM:,,Exon_chr_7_1_1138391_1138591 UPSTREAM:,,Exon_chr_7_1_1141581_1141583 UPSTREAM:,,Exon_chr_7_1_1138170_1138321 UPSTREAM:,,Exon_chr_7_1_1137866_1138074 UPSTREAM:,,Exon_chr_7_1_1139792_1139794 UPSTREAM:,,Exon_chr_7_1_1139792_1140053
137	chr_7_1	1256214	A	C	NON_SYNONYMOUS_CODING:MISSENSE,D151E,Exon_chr_7_1_1256039_1256666 UPSTREAM:,,Exon_chr_7_1_1257268_1257392 UPSTREAM:,,Exon_chr_7_1_1254874_1255055 UPSTREAM:,,Exon_chr_7_1_1257455_1257604 UPSTREAM:,,Exon_chr_7_1_1254492_1254793 UPSTREAM:,,Exon_chr_7_1_1257678_1259914 UPSTREAM:,,Exon_chr_7_1_1255118_1255980 UPSTREAM:,,Exon_chr_7_1_1260009_1260238 UPSTREAM:,,Exon_chr_7_1_1251900_1252191 UPSTREAM:,,Ex…
138	chr_7_1	1746701	A	G	INTERGENIC:,, UPSTREAM:,,Exon_chr_7_1_1748121_1748123 UPSTREAM:,,Exon_chr_7_1_1744899_1745100 UPSTREAM:,,Exon_chr_7_1_1745098_1745100 UPSTREAM:,,Exon_chr_7_1_1744663_1744827 UPSTREAM:,,Exon_chr_7_1_1744564_1744596 UPSTREAM:,,Exon_chr_7_1_1744384_1744511 UPSTREAM:,,Exon_chr_7_1_1748965_1748967 UPSTREAM:,,Exon_chr_7_1_1748965_1751973 UPSTREAM:,,Exon_chr_7_1_1743931_1744323 UPSTREAM:,,Exon_chr_7_1_1…
139	chr_7_1	1762088	A	G	INTERGENIC:,, UPSTREAM:,,Exon_chr_7_1_1763196_1763301 UPSTREAM:,,Exon_chr_7_1_1763357_1763518 UPSTREAM:,,Exon_chr_7_1_1760508_1760680 UPSTREAM:,,Exon_chr_7_1_1760678_1760680 UPSTREAM:,,Exon_chr_7_1_1761644_1761942 UPSTREAM:,,Exon_chr_7_1_1761940_1761942 UPSTREAM:,,Exon_chr_7_1_1763591_1763619 UPSTREAM:,,Exon_chr_7_1_1763696_1763775 UPSTREAM:,,Exon_chr_7_1_1759962_1760423 UPSTREAM:,,Exon_chr_7_1_1…
140	chr_7_1	2299357	T	C	INTERGENIC:,, UPSTREAM:,,Exon_chr_7_1_2300658_2300660 UPSTREAM:,,Exon_chr_7_1_2300658_2300773 UPSTREAM:,,Exon_chr_7_1_2300794_2302709 UPSTREAM:,,Exon_chr_7_1_2302954_2303434 UPSTREAM:,,Exon_chr_7_1_2294346_2295370 UPSTREAM:,,Exon_chr_7_1_2295368_2295370 UPSTREAM:,,Exon_chr_7_1_2303433_2303435 UPSTREAM:,,Exon_chr_7_1_2303938_2303940 UPSTREAM:,,Exon_chr_7_1_2303938_2304178 UPSTREAM:,,Exon_chr_7_1_2…
141	chr_7_1	2311181	G	A	NON_SYNONYMOUS_CODING:MISSENSE,S152L,Exon_chr_7_1_2310882_2311635 UPSTREAM:,,Exon_chr_7_1_2313535_2313537 UPSTREAM:,,Exon_chr_7_1_2313535_2313599 UPSTREAM:,,Exon_chr_7_1_2313649_2314021
142	chr_7_1	2524611	G	C	INTERGENIC:,, UPSTREAM:,,Exon_chr_7_1_2522747_2523464 UPSTREAM:,,Exon_chr_7_1_2523462_2523464 UPSTREAM:,,Exon_chr_7_1_2524744_2524746 UPSTREAM:,,Exon_chr_7_1_2524744_2525488 UPSTREAM:,,Exon_chr_7_1_2522600_2522693 UPSTREAM:,,Exon_chr_7_1_2526581_2526583 UPSTREAM:,,Exon_chr_7_1_2522133_2522548 UPSTREAM:,,Exon_chr_7_1_2527180_2527182 UPSTREAM:,,Exon_chr_7_1_2527180_2527380 UPSTREAM:,,Exon_chr_7_1_2…
143	chr_7_1	2614234	C	T	INTERGENIC:,, UPSTREAM:,,Exon_chr_7_1_2614429_2614500 UPSTREAM:,,Exon_chr_7_1_2616494_2616496 UPSTREAM:,,Exon_chr_7_1_2614566_2614983 UPSTREAM:,,Exon_chr_7_1_2614282_2614351 UPSTREAM:,,Exon_chr_7_1_2615060_2616496
144	chr_8_1	587722	A	T	INTERGENIC:,,
145	chr_8_1	1121061	A	T	INTERGENIC:,, UPSTREAM:,,Exon_chr_8_1_1119488_1119759 UPSTREAM:,,Exon_chr_8_1_1120764_1120840 UPSTREAM:,,Exon_chr_8_1_1119822_1120700 UPSTREAM:,,Exon_chr_8_1_1120894_1120999 UPSTREAM:,,Exon_chr_8_1_1120975_1120977
146	chr_8_1	1271994	C	T	INTERGENIC:,, UPSTREAM:,,Exon_chr_8_1_1274139_1274141 UPSTREAM:,,Exon_chr_8_1_1272291_1272293 UPSTREAM:,,Exon_chr_8_1_1272291_1274141 UPSTREAM:,,Exon_chr_8_1_1268202_1268238 UPSTREAM:,,Exon_chr_8_1_1268236_1268238 UPSTREAM:,,Exon_chr_8_1_1267539_1268146
147	chr_8_2	381525	T	C	INTERGENIC:,, UPSTREAM:,,Exon_chr_8_2_381767_381849 UPSTREAM:,,Exon_chr_8_2_384962_384964 UPSTREAM:,,Exon_chr_8_2_384962_384988 UPSTREAM:,,Exon_chr_8_2_385045_385090 UPSTREAM:,,Exon_chr_8_2_385146_385221 UPSTREAM:,,Exon_chr_8_2_385269_385460 UPSTREAM:,,Exon_chr_8_2_381921_381975 UPSTREAM:,,Exon_chr_8_2_385516_385759 UPSTREAM:,,Exon_chr_8_2_385808_386064 UPSTREAM:,,Exon_chr_8_2_381973_381975 UPSTR…
148	chr_8_2	565087	A	G	INTERGENIC:,, UPSTREAM:,,Exon_chr_8_2_566161_567586 UPSTREAM:,,Exon_chr_8_2_566911_567235 UPSTREAM:,,Exon_chr_8_2_567640_568079 UPSTREAM:,,Exon_chr_8_2_565348_565920 UPSTREAM:,,Exon_chr_8_2_565348_566088 UPSTREAM:,,Exon_chr_8_2_567909_567911 UPSTREAM:,,Exon_chr_8_2_568890_568892 UPSTREAM:,,Exon_chr_8_2_568890_569092 UPSTREAM:,,Exon_chr_8_2_569176_569270 UPSTREAM:,,Exon_chr_8_2_569270_569272
149	chr_8_2	823842	C	T	INTERGENIC:,,
150	chr_8_2	907809	A	G	NON_SYNONYMOUS_CODING:MISSENSE,N556D,Exon_chr_8_2_906143_908327 UPSTREAM:,,Exon_chr_8_2_910963_913858 UPSTREAM:,,Exon_chr_8_2_908388_910903
151	chr_8_2	2335802	C	T	SYNONYMOUS_CODING:SILENT,E41,Exon_chr_8_2_2335253_2335924 UPSTREAM:,,Exon_chr_8_2_2333309_2333572 UPSTREAM:,,Exon_chr_8_2_2333570_2333572 UPSTREAM:,,Exon_chr_8_2_2332119_2333213 UPSTREAM:,,Exon_chr_8_2_2338451_2338453 UPSTREAM:,,Exon_chr_8_2_2338451_2339899 UPSTREAM:,,Exon_chr_8_2_2331650_2331990 UPSTREAM:,,Exon_chr_8_2_2339897_2339899 UPSTREAM:,,Exon_chr_8_2_2340189_2340191 UPSTREAM:,,Exon_chr_8…
152	chr_8_2	2482267	G	A	SYNONYMOUS_CODING:SILENT,G1129,Exon_chr_8_2_2478880_2484671 UPSTREAM:,,Exon_chr_8_2_2484669_2484671 UPSTREAM:,,Exon_chr_8_2_2476830_2478114 UPSTREAM:,,Exon_chr_8_2_2477005_2477883 UPSTREAM:,,Exon_chr_8_2_2477881_2477883
153	chr_8_2	2901765	T	A	INTERGENIC:,, UPSTREAM:,,Exon_chr_8_2_2900373_2900640 UPSTREAM:,,Exon_chr_8_2_2900638_2900640 UPSTREAM:,,Exon_chr_8_2_2899731_2900338 UPSTREAM:,,Exon_chr_8_2_2899551_2899672 UPSTREAM:,,Exon_chr_8_2_2899198_2899496 UPSTREAM:,,Exon_chr_8_2_2899038_2899139 UPSTREAM:,,Exon_chr_8_2_2899038_2899040 UPSTREAM:,,Exon_chr_8_2_2898779_2898971 UPSTREAM:,,Exon_chr_8_2_2905013_2905015 UPSTREAM:,,Exon_chr_8_2_2…
154	chr_8_2	2995147	A	G	INTERGENIC:,, UPSTREAM:,,Exon_chr_8_2_2993730_2993845 UPSTREAM:,,Exon_chr_8_2_2993369_2993670 UPSTREAM:,,Exon_chr_8_2_2992816_2993292 UPSTREAM:,,Exon_chr_8_2_2990475_2991170 UPSTREAM:,,Exon_chr_8_2_2989992_2990423 UPSTREAM:,,Exon_chr_8_2_2994442_2994660 UPSTREAM:,,Exon_chr_8_2_2994658_2994660 UPSTREAM:,,Exon_chr_8_2_2994290_2994374 UPSTREAM:,,Exon_chr_8_2_2993914_2994228
155	chr_8_2	3238396	C	T	NON_SYNONYMOUS_CODING:MISSENSE,P31L,Exon_chr_8_2_3238305_3238428 UPSTREAM:,,Exon_chr_8_2_3240166_3240168 UPSTREAM:,,Exon_chr_8_2_3242388_3242390 UPSTREAM:,,Exon_chr_8_2_3242388_3242500 UPSTREAM:,,Exon_chr_8_2_3242569_3243071 UPSTREAM:,,Exon_chr_8_2_3243138_3244024 UPSTREAM:,,Exon_chr_8_2_3243159_3243161 UPSTREAM:,,Exon_chr_8_2_3238487_3240167
